# Supplementary material for: Strong community-based health systems and national governance predict improvement in coverage of oral rehydration solution (ORS): a multilevel longitudinal model
Source: J Glob Health. 2020 Feb 20;10(1):010503. doi: 10.7189/jogh.10.010503 (PMC7103061; doi:10.7189/jogh.10.010503)
Supplement: Online Supplementary Document [file jogh-10-010503-s001.zip]

Archive with 4 entries (4 files):
- OSD Table S3.xlsx
- OSD Table S4.xlsx
- OSD Table S5.xlsx
- OSD Tables S1-2.docx
