# Supplementary material for: Strong community-based health systems and national governance predict improvement in coverage of oral rehydration solution (ORS): a multilevel longitudinal model
Source: J Glob Health. 2020 Feb 20;10(1):010503. doi: 10.7189/jogh.10.010503 (PMC7103061; doi:10.7189/jogh.10.010503)
Supplement: Online Supplementary Document [file jogh-10-010503-s001.zip › OSD Table S3.xlsx]

## Sheet: Sheet1
Supplementary Table 3. Regression results from unrestricted univariable analysis. Coefficients are in "ors" column; random effects are in the other columns.
	(1)	(2)	(3)	(4)	(5)	(6)	(7)	(8)	(9)	(10)	(11)	(12)	(13)	(14)	(15)	(16)	(17)	(18)	(19)	(20)	(21)	(22)	(23)	(24)	(25)	(26)	(27)	(28)	(29)	(30)	(31)	(32)	(33)	(34)	(35)	(36)	(37)	(38)	(39)	(40)	(41)	(42)	(43)	(44)	(45)	(46)	(47)	(48)	(49)
VARIABLES	ors	lns1_1_1	lns2_1_1	lns2_1_2	atr2_1_1_2	lnsig_e	ors	lns1_1_1	lns2_1_1	lns2_1_2	atr2_1_1_2	lnsig_e	ors	lns1_1_1	lns2_1_1	lns2_1_2	atr2_1_1_2	lnsig_e	ors	lns1_1_1	lns2_1_1	lns2_1_2	atr2_1_1_2	lnsig_e	ors	lns1_1_1	lns2_1_1	lns2_1_2	atr2_1_1_2	lnsig_e	ors	lns1_1_1	lns2_1_1	lns2_1_2	atr2_1_1_2	lnsig_e	ors	lns1_1_1	lns2_1_1	lns2_1_2	atr2_1_1_2	lnsig_e	ors	lns1_1_1	lns2_1_1	lns2_1_2	atr2_1_1_2	lnsig_e	ors
iloggdp							4.261***
							(0.00370)
time	0.720***						0.596***						0.599***						0.708***						0.735***						0.743***						0.636***						1.001***						0.625***
	(1.64e-10)						(1.03e-05)						(0.00107)						(1.04e-09)						(0)						(0)						(1.98e-07)						(0)						(0.000108)
itfr													-2.286*
													(0.0809)
iurb																			0.0305
																			(0.546)
ipolitstab																									3.080***
																									(9.85e-05)
igoveffective																															6.089**
																															(0.0217)
iwomenparl																																					0.116**
																																					(0.0403)
imedia																																											2.682
																																											(0.754)
icleanwater																																																	0.131*
																																																	(0.0536)
isanit
istunted
iuweight
iwasted
iswasted
iprischoolfemYRS
isecschoolfem
ilag5secschool
iprischoolfem
ilag10prischool
eippdup
ianc1
ianc4
iitn
ifacdel
ipneu
idpt
isba
ifever
idocs1k
icsec
ipncnb
ioop
ilnhealthexppc2011ppp
iext_health_pctGov
igov_health_pctGDP
iTotHealthExp_pctGDP
Constant	19.85***	1.555***	-0.280*	2.961***	-1.007***	1.900***	-9.509	1.744**	-0.306*	2.883***	-0.985***	1.889***	30.85***	1.691	-0.299*	2.924***	-1.019***	1.906***	18.68***	1.569***	-0.279*	2.953***	-1.004***	1.900***	21.65***	1.647***	-0.313**	2.944***	-1.014***	1.901***	22.71***	1.495***	-0.362*	2.863***	-0.922***	1.905***	20.47***	1.391***	-0.237	3.006***	-1.046***	1.886***	8.008	-14.69	-0.867*	3.013***	-0.703***	1.648***	11.84***
	(5.74e-07)	(8.64e-05)	(0.0672)	(0)	(4.49e-06)	(0)	(0.211)	(0.0115)	(0.0515)	(0)	(2.15e-05)	(0)	(0.00229)	(0.160)	(0.0767)	(0)	(3.06e-05)	(0)	(1.20e-07)	(0.000840)	(0.0662)	(0)	(5.45e-06)	(0)	(5.85e-08)	(0.000113)	(0.0362)	(0)	(9.50e-07)	(0)	(9.07e-10)	(0.00203)	(0.0661)	(0)	(0.000553)	(0)	(4.67e-10)	(1.83e-07)	(0.114)	(0)	(9.79e-07)	(0)	(0.469)		(0.0966)	(0)	(0.00569)	(0)	(1.53e-07)
Observations	357	357	357	357	357	357	353	353	353	353	353	353	357	357	357	357	357	357	357	357	357	357	357	357	356	356	356	356	356	356	356	356	356	356	356	356	346	346	346	346	346	346	163	163	163	163	163	163	356
Number of groups	6	6	6	6	6	6	6	6	6	6	6	6	6	6	6	6	6	6	6	6	6	6	6	6	6	6	6	6	6	6	6	6	6	6	6	6	6	6	6	6	6	6	5	5	5	5	5	5	6
LogL	-1356	-1356	-1356	-1356	-1356	-1356	-1334	-1334	-1334	-1334	-1334	-1334	-1354	-1354	-1354	-1354	-1354	-1354	-1356	-1356	-1356	-1356	-1356	-1356	-1348	-1348	-1348	-1348	-1348	-1348	-1347	-1347	-1347	-1347	-1347	-1347	-1314	-1314	-1314	-1314	-1314	-1314	-603.2	-603.2	-603.2	-603.2	-603.2	-603.2	-1351
Robust pval in parentheses
*** p<0.01, ** p<0.05, * p<0.1
[truncated: 167 more columns]
