# Supplementary material for: Strong community-based health systems and national governance predict improvement in coverage of oral rehydration solution (ORS): a multilevel longitudinal model
Source: J Glob Health. 2020 Feb 20;10(1):010503. doi: 10.7189/jogh.10.010503 (PMC7103061; doi:10.7189/jogh.10.010503)
Supplement: Online Supplementary Document [file jogh-10-010503-s001.zip › OSD Table S4.xlsx]

## Sheet: Sheet1
Supplementary Table 4. Univariable and multivariable results from analysis restricted to 235 country-year data points with all available variables of interest. Coefficients are in "ors" column; random effects are in the other columns.
	(1)	(2)	(3)	(4)	(5)	(6)	(7)	(8)	(9)	(10)	(11)	(12)	(13)	(14)	(15)	(16)	(17)	(18)	(19)	(20)	(21)	(22)	(23)	(24)	(25)	(26)	(27)	(28)	(29)	(30)	(31)	(32)	(33)	(34)	(35)	(36)	(37)	(38)	(39)	(40)	(41)	(42)	(43)	(44)	(45)	(46)	(47)	(48)	(49)
VARIABLES	ors	lns1_1_1	lns2_1_1	lns2_1_2	atr2_1_1_2	lnsig_e	iloggdp	iloggdp	iloggdp	iloggdp	iloggdp	iloggdp	itfr	itfr	itfr	itfr	itfr	itfr	ipolitstab	ipolitstab	ipolitstab	ipolitstab	ipolitstab	ipolitstab	igoveffective	igoveffective	igoveffective	igoveffective	igoveffective	igoveffective	iwomenparl	iwomenparl	iwomenparl	iwomenparl	iwomenparl	iwomenparl	icleanwater	icleanwater	icleanwater	icleanwater	icleanwater	icleanwater	iwasted	iwasted	iwasted	iwasted	iwasted	iwasted	iswasted
iloggdp							3.563***
							(1.39e-05)
time	0.666***						0.562***						0.581***						0.681***						0.739***						0.633***						0.512***						0.639***						0.651***
	(5.61e-08)						(2.85e-09)						(0.000501)						(0)						(1.18e-10)						(2.94e-05)						(0.000258)						(1.13e-05)						(2.54e-06)
itfr													-1.576
													(0.122)
ipolitstab																			1.638
																			(0.127)
igoveffective																									7.948***
																									(3.42e-10)
iwomenparl																															0.0444
																															(0.374)
icleanwater																																					0.208***
																																					(0)
iwasted																																											-0.381
																																											(0.193)
iswasted																																																	-0.640**
																																																	(0.0263)
ianc1
ianc4
ipneu
idpt
ioop
ilnhealthexppc2011ppp
iext_health_pctGov
igov_health_pctGDP
icsec
o.time
Constant	20.32***	1.091***	-1.118**	1.835***	0.993	1.880***	-3.123	-10.41	-1.126	1.759	7.223	1.869***	28.28***	-12.42	-1.071**	1.780***	0.871	1.884***	21.10***	1.196***	-1.108***	1.997***	0.507	1.874***	22.98***	0.599	-1.333***	1.978***	7.946	1.847***	20.53***	1.088***	-1.075**	1.868***	0.721	1.877***	8.300***	-14.19	-1.129***	1.716***	6.612	1.871***	23.68***	0.832**	-1.104***	1.614***	6.697	1.881***	22.22***
	(0)	(0)	(0.0239)	(0)	(0.784)	(0)	(0.599)	(0.964)	(0.650)	(0.696)	(0.969)	(0)	(6.43e-06)		(0.0450)	(0.000186)	(0.817)	(0)	(0)	(0)	(0.00336)	(0)	(0.640)	(0)	(0)	(0.393)	(0.000467)	(0)	(0.388)	(0)	(0)	(0)	(0.0172)	(0)	(0.746)	(0)	(1.42e-08)	(0.109)	(4.07e-08)	(0.00101)	(0.869)	(0)	(0)	(0.0332)	(1.75e-08)	(0.00125)	(0.549)	(0)	(0)
Observations	235	235	235	235	235	235	235	235	235	235	235	235	235	235	235	235	235	235	235	235	235	235	235	235	235	235	235	235	235	235	235	235	235	235	235	235	235	235	235	235	235	235	235	235	235	235	235	235	235
Number of groups	5	5	5	5	5	5	5	5	5	5	5	5	5	5	5	5	5	5	5	5	5	5	5	5	5	5	5	5	5	5	5	5	5	5	5	5	5	5	5	5	5	5	5	5	5	5	5	5	5
LogL	-876.2	-876.2	-876.2	-876.2	-876.2	-876.2	-874.5	-874.5	-874.5	-874.5	-874.5	-874.5	-875.2	-875.2	-875.2	-875.2	-875.2	-875.2	-875.4	-875.4	-875.4	-875.4	-875.4	-875.4	-870.2	-870.2	-870.2	-870.2	-870.2	-870.2	-876.1	-876.1	-876.1	-876.1	-876.1	-876.1	-873.5	-873.5	-873.5	-873.5	-873.5	-873.5	-874.6	-874.6	-874.6	-874.6	-874.6	-874.6	-874.9
Robust pval in parentheses
*** p<0.01, ** p<0.05, * p<0.1
[truncated: 317 more columns]
