# Supplementary material for: Strong community-based health systems and national governance predict improvement in coverage of oral rehydration solution (ORS): a multilevel longitudinal model
Source: J Glob Health. 2020 Feb 20;10(1):010503. doi: 10.7189/jogh.10.010503 (PMC7103061; doi:10.7189/jogh.10.010503)
Supplement: Online Supplementary Document [file jogh-10-010503-s001.zip › OSD Table S5.xlsx]

## Sheet: Sheet1
Supplementary Table 5. Testing the base model with available education data in multivariable models. Coefficients are in "ors" column; random effects are in the other columns.
	(1)	(2)	(3)	(4)	(5)	(6)	(7)	(8)	(9)	(10)	(11)	(12)	(13)	(14)	(15)	(16)	(17)	(18)	(19)	(20)	(21)	(22)	(23)	(24)
VARIABLES	ors	lns1_1_1	lns2_1_1	lns2_1_2	atr2_1_1_2	lnsig_e	ors	lns1_1_1	lns2_1_1	lns2_1_2	atr2_1_1_2	lnsig_e	ors	lns1_1_1	lns2_1_1	lns2_1_2	atr2_1_1_2	lnsig_e	ors	lns1_1_1	lns2_1_1	lns2_1_2	atr2_1_1_2	lnsig_e
ipneu	0.161*						0.158*						0.148						0.143
	(0.0573)						(0.0639)						(0.126)						(0.151)
igoveffective	8.781***						8.706***						8.679***						8.842***
	(0)						(0)						(0)						(3.95e-10)
ianc4	0.107*						0.0988*						0.110*						0.0835
	(0.0895)						(0.0859)						(0.0837)						(0.221)
ioop	-0.0693						-0.0696						-0.0568						-0.0647
	(0.110)						(0.121)						(0.286)						(0.144)
iprischoolfemYRS							0.153
							(0.649)
time	0.333**						0.322**						0.288**						0.290**
	(0.0204)						(0.0337)						(0.0209)						(0.0305)
iprischoolfem													0.0412
													(0.277)
ilag10prischool																			0.0781*
																			(0.0819)
Constant	20.88***	-9.118	-1.617***	2.091***	7.061***	1.729***	20.70***	-8.319	-1.634***	2.102***	6.882***	1.729***	18.91***	-11.98	-1.624***	2.098***	6.972***	1.727***	18.96***	-13.08	-1.669***	2.125***	7.902***	1.723***
	(1.54e-09)		(0)	(0)	(0)	(0)	(9.32e-10)		(0)	(0)	(0)	(0)	(8.04e-11)		(0)	(0)	(0.000206)	(0)	(1.05e-08)		(0)	(0)	(0.000662)	(0)
Observations	157	157	157	157	157	157	157	157	157	157	157	157	157	157	157	157	157	157	157	157	157	157	157	157
Number of groups	5	5	5	5	5	5	5	5	5	5	5	5	5	5	5	5	5	5	5	5	5	5	5	5
LogL	-569	-569	-569	-569	-569	-569	-569	-569	-569	-569	-569	-569	-568.8	-568.8	-568.8	-568.8	-568.8	-568.8	-568.4	-568.4	-568.4	-568.4	-568.4	-568.4
Robust pval in parentheses
*** p<0.01, ** p<0.05, * p<0.1
